# Supplementary material for: Microevolution of Highly Pathogenic Avian Influenza A(H5N1) Viruses Isolated from Humans, Egypt, 2007–2011
Source: Emerg Infect Dis. 2013 Jan;19(1):43–50. doi: 10.3201/eid1901.121080 (PMC3563221; doi:10.3201/eid1901.121080)
Supplement: Technical Appendix 1 — Genetic database accession numbers and World Health Organization case report data for highly pathogenic avian influenza A(H5N1) viruses isolated from humans, Egypt, 2007–2011. [file 12-1080-Techapp1-s1.xlsx]

## Sheet: Sheet1
Strain Name		Accession Number								WHO case	age (y)			Onset date		GenBank Strain Name (if different from CDC strain name)
	host	HA	NA	PB2	PB1	PA	NP	M	NS			sex	location		Outcome
A/Egypt/394-NAMRU3/2007	Human	EF535817	FJ461630	EPI372578 | 2007729019_216992_v1_1	EPI372579 | 2007729019_216992_v1_2	EPI372577 | 2007729019_216992_v1_3	EPI372574 | 2007729019_216992_v1_5	EPI372576 | 2007729019_216992_v1_7	EPI372575 | 2007729019_216992_v1_8	20	17	F	Fayyoum	2007-01-25	Died	A/Egypt/1394-NAMRU3/07
A/Egypt/902-NAMRU3/2007	Human	EF535820	FJ461633	EPI372590 | 2007729021_216994_v1_1	EPI372591 | 2007729021_216994_v1_2	EPI372589 | 2007729021_216994_v1_3	EPI372586 | 2007729021_216994_v1_5	EPI372588 | 2007729021_216994_v1_7	EPI372587 | 2007729021_216994_v1_8	23	4	F	Dakahlea	2007-02-25	Recovered	A/Egypt/1902-NAMRU3/07
A/Egypt/321-NAMRU3/2007	Human	EF535822	FJ461635	EPI372584 | 2007729020_216993_v1_1	EPI372585 | 2007729020_216993_v1_2	EPI372583 | 2007729020_216993_v1_3	EPI372580 | 2007729020_216993_v1_5	EPI372582 | 2007729020_216993_v1_7	EPI372581 | 2007729020_216993_v1_8	25	10	F	Aswan	2007-03-13	Recovered	A/Egypt/2321-NAMRU3/07
A/Egypt/4082-NAMRU3/2007	Human	EU095031	FJ461646	EPI372602 | 2008706694_216978_v1_1	EPI372603 | 2008706694_216978_v1_2	EPI372601 | 2008706694_216978_v1_3	EPI372598 | 2008706694_216978_v1_5	EPI372600 | 2008706694_216978_v1_7	EPI372599 | 2008706694_216978_v1_8	36	4	F	Qena	2007-06-07	Recovered
A/Egypt/4226-NAMRU3/2007	Human	EU095032	FJ461647	EPI372596 | 2008706693_216959_v1_1	EPI372597 | 2008706693_216959_v1_2	EPI372595 | 2008706693_216959_v1_3	EPI372592 | 2008706693_216959_v1_5	EPI372594 | 2008706693_216959_v1_7	EPI372593 | 2008706693_216959_v1_8	37	4	M	Qena	2007-06-20	Recovered
A/Egypt/6251-NAMRU3/2007	Human	EU095033	FJ461648	EPI372608 | 2008706695_216974_v1_1	EPI372609 | 2008706695_216974_v1_2	EPI372607 | 2008706695_216974_v1_3	EPI372604 | 2008706695_216974_v1_5	EPI372606 | 2008706695_216974_v1_7	EPI372605 | 2008706695_216974_v1_8	38	25	F	Damietta	2007-07-20	Recovered	A/Egypt/6251-NAMRU3/07
A/Egypt/0211-NAMRU3/2007	Human	FJ226063	FJ461649	EPI372614 | 2008706696_216999_v1_1	EPI372615 | 2008706696_216999_v1_2	EPI372613 | 2008706696_216999_v1_3	EPI372610 | 2008706696_216999_v1_5	EPI372612 | 2008706696_216999_v1_7	EPI372611 | 2008706696_216999_v1_8	39	25	F	Bany-Suwef	2007-12-18	Died	A/Egypt/10211-NAMRU3/07
A/Egypt/0215-NAMRU3/2007	Human	FJ226064	FJ461650	EPI372620 | 2008706697_216981_v1_1	EPI372621 | 2008706697_216981_v1_2	EPI372619 | 2008706697_216981_v1_3	EPI372616 | 2008706697_216981_v1_5	EPI372618 | 2008706697_216981_v1_7	EPI372617 | 2008706697_216981_v1_8	41	22	F	Menofia	2007-12-24	Recovered	A/Egypt/10215-NAMRU3/07
A/Egypt/0217-NAMRU3/2007	Human	CY062442	FJ461652	EPI372632 | 2008706699_216984_v1_1	EPI372633 | 2008706699_216984_v1_2	EPI372631 | 2008706699_216984_v1_3	EPI372628 | 2008706699_216984_v1_5	EPI372630 | 2008706699_216984_v1_7	EPI372629 | 2008706699_216984_v1_8	42	25	F	Dakahleya	2007-12-26	Died	A/Egypt/10217-NAMRU3/07
A/Egypt/0216-NAMRU3/2007	Human	FJ226065	FJ461651	EPI372626 | 2008706698_216982_v1_1	EPI372627 | 2008706698_216982_v1_2	EPI372625 | 2008706698_216982_v1_3	EPI372622 | 2008706698_216982_v1_5	EPI372624 | 2008706698_216982_v1_7	EPI372623 | 2008706698_216982_v1_8	43	36	F	Menofia	2007-12-26	Died	A/Egypt/10216-NAMRU3/07
A/Egypt/1980-NAMRU3/2008	Human	FJ226056	FJ461655	EPI372638 | 2008742468_216980_v1_1	EPI372639 | 2008742468_216980_v1_2	EPI372637 | 2008742468_216980_v1_3	EPI372634 | 2008742468_216980_v1_5	EPI372636 | 2008742468_216980_v1_7	EPI372635 | 2008742468_216980_v1_8	44	4	F	Menia	2008-02-21	Recovered
A/Egypt/2289-NAMRU3/2008	Human	FJ226057	FJ461654	EPI372644 | 2008742469_216998_v1_1	EPI372645 | 2008742469_216998_v1_2	EPI372643 | 2008742469_216998_v1_3	EPI372640 | 2008742469_216998_v1_5	EPI372642 | 2008742469_216998_v1_7	EPI372641 | 2008742469_216998_v1_8	46	25	F	Fayum	2008-02-24	Died
A/Egypt/2546-NAMRU3/2008	Human	FJ226059	FJ461656	EPI372650 | 2008742471_216983_v1_1	EPI372651 | 2008742471_216983_v1_2	EPI372649 | 2008742471_216983_v1_3	EPI372646 | 2008742471_216983_v1_5	EPI372648 | 2008742471_216983_v1_7	EPI372647 | 2008742471_216983_v1_8	47	8	M	Fayum	2008-02-27	Recovered
A/Egypt/2472-NAMRU3/2008	Human	EPI372659 | 2008742472_216985_v1_4	EPI372658 | 2008742472_216985_v1_6	EPI372656 | 2008742472_216985_v1_1	EPI372657 | 2008742472_216985_v1_2	EPI372655 | 2008742472_216985_v1_3	EPI372652 | 2008742472_216985_v1_5	EPI372654 | 2008742472_216985_v1_7	EPI372653 | 2008742472_216985_v1_8	48	19	M	Behera	2008-03-30	Died
A/Egypt/3300-NAMRU3/2008	Human	FJ226061	FJ461658	EPI372664 | 2008750378_216990_v1_1	EPI372665 | 2008750378_216990_v1_2	EPI372663 | 2008750378_216990_v1_3	EPI372660 | 2008750378_216990_v1_5	EPI372662 | 2008750378_216990_v1_7	EPI372661 | 2008750378_216990_v1_8	49	30	F	Cairo	2008-04-02	Died
A/Egypt/3401-NAMRU3/2008	Human	FJ226062	FJ461659	EPI372670 | 2008750379_216986_v1_1	EPI372671 | 2008750379_216986_v1_2	EPI372669 | 2008750379_216986_v1_3	EPI372666 | 2008750379_216986_v1_5	EPI372668 | 2008750379_216986_v1_7	EPI372667 | 2008750379_216986_v1_8	50	2	M	Sharkea	2008-04-13	Recovered
A/Egypt/0001-NAMRU3/2009	Human	CY041908	CY041909	EPI372700 | 2009717600_216960_v1_1	EPI372701 | 2009717600_216960_v1_2	EPI372699 | 2009717600_216960_v1_3	EPI372696 | 2009717600_216960_v1_5	EPI372698 | 2009717600_216960_v1_7	EPI372697 | 2009717600_216960_v1_8	52	1.9	F	Giza	2009-01-09	Recovered	A/Egypt/N00001/09
A/Egypt/0585-NAMRU3/2009	Human	CY041910	CY041911	EPI372706 | 2009717601_216961_v1_1	EPI372707 | 2009717601_216961_v1_2	EPI372705 | 2009717601_216961_v1_3	EPI372702 | 2009717601_216961_v1_5	EPI372704 | 2009717601_216961_v1_7	EPI372703 | 2009717601_216961_v1_8	53	2	F	Manofia	2009-01-23	Recovered	A/Egypt/N00585/09
A/Egypt/0605-NAMRU3/2009	Human	CY041912	CY041913	EPI372676 | 2009712073_216962_v1_1	EPI372677 | 2009712073_216962_v1_2	EPI372675 | 2009712073_216962_v1_3	EPI372672 | 2009712073_216962_v1_5	EPI372674 | 2009712073_216962_v1_7	EPI372673 | 2009712073_216962_v1_8	54	2	M	Suez	2009-02-02	Recovered	A/Egypt/N00605/09
A/Egypt/0606-NAMRU3/2009	Human	CY041914	CY041915	EPI372682 | 2009712074_216963_v1_1	EPI372683 | 2009712074_216963_v1_2	EPI372681 | 2009712074_216963_v1_3	EPI372678 | 2009712074_216963_v1_5	EPI372680 | 2009712074_216963_v1_7	EPI372679 | 2009712074_216963_v1_8	55	1.5	M	Menia	2009-02-06	Recovered	A/Egypt/N00606/09
A/Egypt/1310-NAMRU3/2009	Human	CY041916	CY041917	EPI372688 | 2009712075_216964_v1_1	EPI372689 | 2009712075_216964_v1_2	EPI372687 | 2009712075_216964_v1_3	EPI372684 | 2009712075_216964_v1_5	EPI372686 | 2009712075_216964_v1_7	EPI372685 | 2009712075_216964_v1_8	56	2	M	Fayoum	2009-02-25	Recovered	A/Egypt/N01310/09
A/Egypt/2039-NAMRU3/2009	Human	CY041918	CY041919	EPI372694 | 2009712076_216965_v1_1	EPI372695 | 2009712076_216965_v1_2	EPI372693 | 2009712076_216965_v1_3	EPI372690 | 2009712076_216965_v1_5	EPI372692 | 2009712076_216965_v1_7	EPI372691 | 2009712076_216965_v1_8	57	2.5	M	Alexandria	2009-03-03	Recovered	A/Egypt/N02039/09
A/Egypt/2563-NAMRU3/2009	Human	CY041922	CY041923	EPI372764 | 2010702589_217001_v1_1	EPI372765 | 2010702589_217001_v1_2	EPI372763 | 2010702589_217001_v1_3	EPI372760 | 2010702589_217001_v1_5	EPI372762 | 2010702589_217001_v1_7	EPI372761 | 2010702589_217001_v1_8	59	38	F	Assiut	2009-03-14	Recovered	A/Egypt/N02563/09
A/Egypt/2752-NAMRU3/2009	Human	CY041924	CY041925	EPI372758 | 2010702587_216972_v1_1	EPI372759 | 2010702587_216972_v1_2	EPI372757 | 2010702587_216972_v1_3	EPI372754 | 2010702587_216972_v1_5	EPI372756 | 2010702587_216972_v1_7	EPI372755 | 2010702587_216972_v1_8	60	2.6	F	Qena	2009-03-23	Recovered	A/Egypt/N02752/09
A/Egypt/3228-NAMRU3/2009	Human	CY041926	CY041927	EPI372770 | 2010702590_173887_v1_1	EPI372771 | 2010702590_173887_v1_2	EPI372769 | 2010702590_173887_v1_3	EPI372766 | 2010702590_173887_v1_5	EPI372768 | 2010702590_173887_v1_7	EPI372767 | 2010702590_173887_v1_8	61	2	M	Behira	2009-03-27	Recovered	A/Egypt/N03228/09
A/Egypt/3450-NAMRU3/2009	Human	CY041936	CY041937	EPI372788 | 2010702593_217002_v1_1	EPI372789 | 2010702593_217002_v1_2	EPI372787 | 2010702593_217002_v1_3	EPI372784 | 2010702593_217002_v1_5	EPI372786 | 2010702593_217002_v1_7	EPI372785 | 2010702593_217002_v1_8	67	4	M	Sohag	2009-04-18	Recovered	A/Egypt/N03450/09
A/Egypt/4394-NAMRU3/2009	Human	CY041940	CY062443	EPI372782 | 2010702592_216991_v1_1	EPI372783 | 2010702592_216991_v1_2	EPI372781 | 2010702592_216991_v1_3	EPI372778 | 2010702592_216991_v1_5	EPI372780 | 2010702592_216991_v1_7	EPI372779 | 2010702592_216991_v1_8	70	3.5	M	Sharkia	2009-05-10	Recovered	A/Egypt/N04394/09
A/Egypt/4935-NAMRU3/2009	Human	EPI372753 | 2010702585_216979_v1_4	EPI372752 | 2010702585_216979_v1_6	EPI372750 | 2010702585_216979_v1_1	EPI372751 | 2010702585_216979_v1_2	EPI372749 | 2010702585_216979_v1_3	EPI372746 | 2010702585_216979_v1_5	EPI372748 | 2010702585_216979_v1_7	EPI372747 | 2010702585_216979_v1_8	71	3	M	Gharbia	2009-05-12	Recovered
A/Egypt/4396-NAMRU3/2009	Human	CY041943	CY041944	EPI372776 | 2010702591_216988_v1_1	EPI372777 | 2010702591_216988_v1_2	EPI372775 | 2010702591_216988_v1_3	EPI372772 | 2010702591_216988_v1_5	EPI372774 | 2010702591_216988_v1_7	EPI372773 | 2010702591_216988_v1_8	72	4	F	Dakahlia	2009-05-09	Died	A/Egypt/N04396/09
A/Egypt/9538-NAMRU3/2009	Human	EPI372715 | 2010702579_216967_v1_4	EPI372714 | 2010702579_216967_v1_6	EPI372712 | 2010702579_216967_v1_1	EPI372713 | 2010702579_216967_v1_2	EPI372711 | 2010702579_216967_v1_3	EPI372708 | 2010702579_216967_v1_5	EPI372710 | 2010702579_216967_v1_7	EPI372709 | 2010702579_216967_v1_8	73	3.5	M	Sohag	2009-05-17	Recovered
A/Egypt/4526-NAMRU3/2009	Human	CY041945	CY041946	EPI372720 | 2010702580_216968_v1_1	EPI372721 | 2010702580_216968_v1_2	EPI372719 | 2010702580_216968_v1_3	EPI372716 | 2010702580_216968_v1_5	EPI372718 | 2010702580_216968_v1_7	EPI372717 | 2010702580_216968_v1_8	74	4	M	Dakahlia	2009-05-18	Recovered	A/Egypt/N04526/09
A/Egypt/4822-NAMRU3/2009	Human	CY041949	CY041950	EPI372738 | 2010702583_216971_v1_1	EPI372739 | 2010702583_216971_v1_2	EPI372737 | 2010702583_216971_v1_3	EPI372734 | 2010702583_216971_v1_5	EPI372736 | 2010702583_216971_v1_7	EPI372735 | 2010702583_216971_v1_8	75	4	M	Sharkia	2009-05-24	Recovered	A/Egypt/N04822/09
A/Egypt/4979-NAMRU3/2009	Human	CY041953	CY041954	EPI372744 | 2010702584_217000_v1_1	EPI372745 | 2010702584_217000_v1_2	EPI372743 | 2010702584_217000_v1_3	EPI372740 | 2010702584_217000_v1_5	EPI372742 | 2010702584_217000_v1_7	EPI372741 | 2010702584_217000_v1_8	78	4	F	Kefr El Sheik	2009-05-30	Recovered	A/Egypt/N04979/09
A/Egypt/9174-NAMRU3/2009	Human	CY062455	CY062456	EPI372732 | 2010702582_216970_v1_1	EPI372733 | 2010702582_216970_v1_2	EPI372731 | 2010702582_216970_v1_3	EPI372728 | 2010702582_216970_v1_5	EPI372730 | 2010702582_216970_v1_7	EPI372729 | 2010702582_216970_v1_8	85	14	F	Damietta	2009-08-21	Recovered	A/Egypt/N09174/09
A/Egypt/9539-NAMRU3/2009	Human	CY062457	CY062458	EPI372726 | 2010702581_216969_v1_1	EPI372727 | 2010702581_216969_v1_2	EPI372725 | 2010702581_216969_v1_3	EPI372722 | 2010702581_216969_v1_5	EPI372724 | 2010702581_216969_v1_7	EPI372723 | 2010702581_216969_v1_8	86	13	M	Alexandria	2009-09-13	Recovered	A/Egypt/N09539/09
A/Egypt/N11981/2009	Human	CY062459	CY062460	EPI372794 | 2010731632_183325_v1_1	EPI372795 | 2010731632_183325_v1_2	EPI372793 | 2010731632_183325_v1_3	EPI372790 | 2010731632_183325_v1_5	EPI372792 | 2010731632_183325_v1_7	EPI372791 | 2010731632_183325_v1_8	89	3	M	Minia	2009-11-21	Recovered	A/Egypt/N11981/09
A/Egypt/N01360/2010	Human	CY062468	CY062469	EPI372800 | 2010731633_183326_v1_1	EPI372801 | 2010731633_183326_v1_2	EPI372799 | 2010731633_183326_v1_3	EPI372796 | 2010731633_183326_v1_5	EPI372798 | 2010731633_183326_v1_7	EPI372797 | 2010731633_183326_v1_8	95	40	F	Dakahlia	2010-01-31	Recovered
A/Egypt/N01644/2010	Human	CY062470	CY062471	EPI372806 | 2010731634_183327_v1_1	EPI372807 | 2010731634_183327_v1_2	EPI372805 | 2010731634_183327_v1_3	EPI372802 | 2010731634_183327_v1_5	EPI372804 | 2010731634_183327_v1_7	EPI372803 | 2010731634_183327_v1_8	97	37	M	Helwan	2010-01-31	Died
A/Egypt/N01982/2010	Human	CY062472	CY062473	EPI372812 | 2010731635_183328_v1_1	EPI372813 | 2010731635_183328_v1_2	EPI372811 | 2010731635_183328_v1_3	EPI372808 | 2010731635_183328_v1_5	EPI372810 | 2010731635_183328_v1_7	EPI372809 | 2010731635_183328_v1_8	99	29	F*	Menofya	2010-02-06	Died
A/Egypt/N02554/2010	Human	CY062478	CY062479	EPI372830 | 2010731638_183331_v1_1	EPI372831 | 2010731638_183331_v1_2	EPI372829 | 2010731638_183331_v1_3	EPI372826 | 2010731638_183331_v1_5	EPI372828 | 2010731638_183331_v1_7	EPI372827 | 2010731638_183331_v1_8	101	30	F	Kafr El-Sheik	2010-02-10	Recovered
A/Egypt/N02038/2010	Human	CY062474	CY062475	EPI372818 | 2010731636_183329_v1_1	EPI372819 | 2010731636_183329_v1_2	EPI372817 | 2010731636_183329_v1_3	EPI372814 | 2010731636_183329_v1_5	EPI372816 | 2010731636_183329_v1_7	EPI372815 | 2010731636_183329_v1_8	103	53	M	Qaliobia	2010-02-27	Recovered
A/Egypt/N02127/2010	Human	CY062476	CY062477	EPI372824 | 2010731637_183330_v1_1	EPI372825 | 2010731637_183330_v1_2	EPI372823 | 2010731637_183330_v1_3	EPI372820 | 2010731637_183330_v1_5	EPI372822 | 2010731637_183330_v1_7	EPI372821 | 2010731637_183330_v1_8	104	1.16	M	Qaliobia	2010-02-22	Recovered
A/Egypt/N03071/2010	Human	CY062482	CY062483	EPI372836 | 2010731639_183332_v1_1	EPI372837 | 2010731639_183332_v1_2	EPI372835 | 2010731639_183332_v1_3	EPI372832 | 2010731639_183332_v1_5	EPI372834 | 2010731639_183332_v1_7	EPI372833 | 2010731639_183332_v1_8	105	1.5	M	Kafr El-Sheik	2010-03-02	Recovered
A/Egypt/N03072/2010	Human	CY062484	CY062485	EPI372842 | 2010731640_183333_v1_1	EPI372843 | 2010731640_183333_v1_2	EPI372841 | 2010731640_183333_v1_3	EPI372838 | 2010731640_183333_v1_5	EPI372840 | 2010731640_183333_v1_7	EPI372839 | 2010731640_183333_v1_8	106	20	F	Qalubia	2010-03-05	Died
A/Egypt/N0544/2011	Human	EPI372851 | 2011814188_203363_v1_4	EPI372850 | 2011814188_203363_v1_6	EPI372848 | 2011814188_203363_v1_1	EPI372849 | 2011814188_203363_v1_2	EPI372847 | 2011814188_203363_v1_3	EPI372844 | 2011814188_203363_v1_5	EPI372846 | 2011814188_203363_v1_7	EPI372845 | 2011814188_203363_v1_8	122	7.5	M	Gharbia	2011-01-20	Recovered
A/Egypt/N6322/2011	Human	EPI372859 | 2011814190_203153_v1_4	EPI372858 | 2011814190_203153_v1_6	EPI372856 | 2011814190_203153_v1_1	EPI372857 | 2011814190_203153_v1_2	EPI372855 | 2011814190_203153_v1_3	EPI372852 | 2011814190_203153_v1_5	EPI372854 | 2011814190_203153_v1_7	EPI372853 | 2011814190_203153_v1_8	125	4	M	Damiata	2011-02-16	Recovered
A/Egypt/N6658/2011	Human	EPI372867 | 2011814195_203154_v1_4	EPI372866 | 2011814195_203154_v1_6	EPI372864 | 2011814195_203154_v1_1	EPI372865 | 2011814195_203154_v1_2	EPI372863 | 2011814195_203154_v1_3	EPI372860 | 2011814195_203154_v1_5	EPI372862 | 2011814195_203154_v1_7	EPI372861 | 2011814195_203154_v1_8	133	4.5	M	Behira	2011-03-05	Recovered
A/Egypt/N0677/2011	Human	EPI372875 | 2011814196_203155_v1_4	EPI372874 | 2011814196_203155_v1_6	EPI372872 | 2011814196_203155_v1_1	EPI372873 | 2011814196_203155_v1_2	EPI372871 | 2011814196_203155_v1_3	EPI372868 | 2011814196_203155_v1_5	EPI372870 | 2011814196_203155_v1_7	EPI372869 | 2011814196_203155_v1_8	134	1.8	M	Behaira	2011-02-14	Recovered
A/Egypt/N6774/2011	Human	EPI372883 | 2011814197_203152_v1_4	EPI372882 | 2011814197_203152_v1_6	EPI372880 | 2011814197_203152_v1_1	EPI372881 | 2011814197_203152_v1_2	EPI372879 | 2011814197_203152_v1_3	EPI372876 | 2011814197_203152_v1_5	EPI372878 | 2011814197_203152_v1_7	EPI372877 | 2011814197_203152_v1_8	137	30	F	Kafr El-Shaikh	2011-03-07	Recovered
A/Egypt/N6828/2011	Human	EPI372891 | 2011814198_203364_v1_4	EPI372890 | 2011814198_203364_v1_6	EPI372888 | 2011814198_203364_v1_1	EPI372889 | 2011814198_203364_v1_2	EPI372887 | 2011814198_203364_v1_3	EPI372884 | 2011814198_203364_v1_5	EPI372886 | 2011814198_203364_v1_7	EPI372885 | 2011814198_203364_v1_8	138	1.3	M	Fayoum	2011-03-20	Recovered
A/Egypt/N0423/2011	Human	EPI372899 | 2011814201_203749_v1_4	EPI372898 | 2011814201_203749_v1_6	EPI372896 | 2011814201_203749_v1_1	EPI372897 | 2011814201_203749_v1_2	EPI372895 | 2011814201_203749_v1_3	EPI372892 | 2011814201_203749_v1_5	EPI372894 | 2011814201_203749_v1_7	EPI372893 | 2011814201_203749_v1_8	145	40	F	Aswan	2011-05-14	Recovered
A/Egypt/N7562/2011	Human	EPI372907 | 2011814202_203365_v1_4	EPI372906 | 2011814202_203365_v1_6	EPI372904 | 2011814202_203365_v1_1	EPI372905 | 2011814202_203365_v1_2	EPI372903 | 2011814202_203365_v1_3	EPI372900 | 2011814202_203365_v1_5	EPI372902 | 2011814202_203365_v1_7	EPI372901 | 2011814202_203365_v1_8	146	21	F*	Menofia	2011-05-21	Died
A/Egypt/N7592/2011	Human	EPI372915 | 2011814203_203156_v1_4	EPI372914 | 2011814203_203156_v1_6	EPI372912 | 2011814203_203156_v1_1	EPI372913 | 2011814203_203156_v1_2	EPI372911 | 2011814203_203156_v1_3	EPI372908 | 2011814203_203156_v1_5	EPI372910 | 2011814203_203156_v1_7	EPI372909 | 2011814203_203156_v1_8	147	31	M	Qaliobia	2011-05-21	Died
A/Egypt/N7724/2011	Human	EPI372923 | 2011814206_203197_v1_4	EPI372922 | 2011814206_203197_v1_6	EPI372920 | 2011814206_203197_v1_1	EPI372921 | 2011814206_203197_v1_2	EPI372919 | 2011814206_203197_v1_3	EPI372916 | 2011814206_203197_v1_5	EPI372918 | 2011814206_203197_v1_7	EPI372917 | 2011814206_203197_v1_8	150	27	M	Qena	2011-06-04	Died
A/Egypt/N09966/2011	Human	EPI372931 | 2012705828_209563_v1_4	EPI372930 | 2012705828_209563_v1_6	EPI372928 | 2012705828_209563_v1_1	EPI372929 | 2012705828_209563_v1_2	EPI372927 | 2012705828_209563_v1_3	EPI372924 | 2012705828_209563_v1_5	EPI372926 | 2012705828_209563_v1_7	EPI372925 | 2012705828_209563_v1_8	152	1	M	Gharbiyah	2011-09-17	Recovered
A/Egypt/N11126/2011	Human	EPI372939 | 2012705830_209564_v1_4	EPI372938 | 2012705830_209564_v1_6	EPI372936 | 2012705830_209564_v1_1	EPI372937 | 2012705830_209564_v1_2	EPI372935 | 2012705830_209564_v1_3	EPI372932 | 2012705830_209564_v1_5	EPI372934 | 2012705830_209564_v1_7	EPI372933 | 2012705830_209564_v1_8	154	adult	F*	Dakahlia	2011-11-26	Died
A/Egypt/N11470/2011	Human	EPI372947 | 2012705831_209565_v1_4	EPI372946 | 2012705831_209565_v1_6	EPI372944 | 2012705831_209565_v1_1	EPI372945 | 2012705831_209565_v1_2	EPI372943 | 2012705831_209565_v1_3	EPI372940 | 2012705831_209565_v1_5	EPI372942 | 2012705831_209565_v1_7	EPI372941 | 2012705831_209565_v1_8	156	29	M	Dakahlia	2011-12-08	Died
A/Egypt/N14976/2011	Human	EPI372955 | 2012705832_209920_v1_4	EPI372954 | 2012705832_209920_v1_6	EPI372952 | 2012705832_209920_v1_1	EPI372953 | 2012705832_209920_v1_2	EPI372951 | 2012705832_209920_v1_3	EPI372948 | 2012705832_209920_v1_5	EPI372950 | 2012705832_209920_v1_7	EPI372949 | 2012705832_209920_v1_8	157	42	M	Menofia	2011-12-16	Died
A/Egypt/N10621/2011	Human	EPI372963 | 2012705833_209566_v1_4	EPI372962 | 2012705833_209566_v1_6	EPI372960 | 2012705833_209566_v1_1	EPI372961 | 2012705833_209566_v1_2	EPI372959 | 2012705833_209566_v1_3	EPI372956 | 2012705833_209566_v1_5	EPI372958 | 2012705833_209566_v1_7	EPI372957 | 2012705833_209566_v1_8	158	2	F	Cairo	2011-10-30	Recovered
A/duck/Egypt/D2br10/2007	Duck	AB465593	AB465595	AB465626	AB468063	AB468064	AB465621	AB465623	AB465628
A/turkey/Egypt/7/2007	Turkey	CY055191	CY055193	CY055188	CY055189	CY055190	CY055192	CY055194	CY055195				Qalubia
A/ck/Egypt/9402-NAMRU3/07	Chicken	EU623467	EPI373002 | 2008704336_216987_v1_6	EPI373000 | 2008704336_216987_v1_1	EPI373001 | 2008704336_216987_v1_2	EPI372999 | 2008704336_216987_v1_3	EPI372996 | 2008704336_216987_v1_5	EPI372998 | 2008704336_216987_v1_7	EPI372997 | 2008704336_216987_v1_8				Sharqiya			A/ck/Egypt/9402-CLEVB213/07
A/ck/Egypt/9403-NAMRU3/07	Chicken	EPI373010 | 2008704337_216989_v1_4	EPI373009 | 2008704337_216989_v1_6	EPI373007 | 2008704337_216989_v1_1	EPI373008 | 2008704337_216989_v1_2	EPI373006 | 2008704337_216989_v1_3	EPI373003 | 2008704337_216989_v1_5	EPI373005 | 2008704337_216989_v1_7	EPI373004 | 2008704337_216989_v1_8
A/ck/Egypt/08124S-NLQP/08	Chicken	GQ184246	GQ184285	CY057200	CY057201	CY057202	CY057203	CY057204	CY057205
A/duck/Egypt/0871/2008	Duck	CY044040	CY044042	CY044047	CY044046	CY044045	CY044043	CY044041	CY044044				Gharbiyah
A/ck/Egypt/083/2008	Chicken	CY044032	CY044034	CY044039	CY044038	CY044037	CY044035	CY044033	CY044036				Gharbiyah
A/ck/Egypt/0836/2008	Chicken	CY041290	CY041292	CY041297	CY041296	CY041295	CY041293	CY041291	CY041294				Qina/Luxor
A/poultry/Egypt/3982-55/10	Avian	EPI287380	EPI294653	EPI294651	EPI294652	EPI294650	EPI294647	EPI294649	EPI294648
A/ck/Egypt/Q1011/2010	Chicken	FR687256	FR687261	FR687272	FR687284	FR687279	FR687267	FR687291	FR687296
A/ck/Egypt/1/2009	Chicken	FR687255	FR687262	FR687273	FR687285	FR687278	FR687266	FR687290	FR687297
A/duck/Egypt/3982-12/2010	Duck	EPI287370	EPI294583	EPI294581	EPI294582	EPI294580	EPI294577	EPI294579	EPI294578
A/poultry/Egypt/3982-56/10	Chicken	EPI287381	EPI294660	EPI294658	EPI294659	EPI294657	EPI294654	EPI294656	EPI294655
A/ck/Egypt/3982-50/2010	Chicken	EPI287378	EPI294639	EPI294637	EPI294638	EPI294636	EPI294633	EPI294635	EPI294634
A/ck/Egypt/3982-44/2010	Chicken	EPI287377	EPI294632	EPI294630	EPI294631	EPI294629	EPI294626	EPI294628	EPI294627
A/ck/Egypt/3982-43/2010	Chicken	EPI287376	EPI294625	EPI294623	EPI294624	EPI294622	EPI294619	EPI294621	EPI294620
A/ck/Egypt/3982-20/2010	Chicken	EPI287374	EPI294611	EPI294609	EPI294610	EPI294608	EPI294605	EPI294607	EPI294606
A/ck/Egypt/3982-13/2010	Chicken	EPI287371	EPI294590	EPI294588	EPI294589	EPI294587	EPI294584	EPI294586	EPI294585
A/ck/Egypt/3982-9/2010	Chicken	EPI287369	EPI294576	EPI294574	EPI294575	EPI294573	EPI294570	EPI294572	EPI294571
A/ck/Egypt/3982-5/2010	Chicken	EPI287367	EPI294569	EPI294567	EPI294568	EPI294566	EPI294563	EPI294565	EPI294564
A/ck/Egypt/3982-3/2010	Chicken	EPI287365	EPI294555	EPI294553	EPI294554	EPI294552	EPI294549	EPI294551	EPI294550
A/ck/Egypt/3982-2/2010	Chicken	EPI287364	EPI294548	EPI294546	EPI294547	EPI294545	EPI294542	EPI294544	EPI294543
A/ck/Egypt/2095-75/2010	Chicken	EPI287363	EPI294541	EPI294539	EPI294540	EPI294538	EPI294535	EPI294537	EPI294536
A/ck/Egypt/2095-65/2010	Chicken	EPI287359	EPI294520	EPI294518	EPI294519	EPI294517	EPI294514	EPI294516	EPI294515
A/ck/Egypt/2095-39/2010	Chicken	EPI287355	EPI294511	EPI294509	EPI294510	EPI294508	EPI294505	EPI294507	EPI294506
A/ck/Egypt/1553-1/2010	Chicken	EPI287349	EPI294469	EPI294467	EPI294468	EPI294466	EPI294463	EPI294465	EPI294464
A/ck/Egypt/5169-3/2007	Chicken	EPI156768	EPI156773	EPI156767	EPI156770	EPI156771	EPI156769	EPI156772	EPI156774
A/ck/Egypt/1709-2/2008	Chicken	EPI154914	EPI154919	EPI154913	EPI154916	EPI154917	EPI154915	EPI154918	EPI154920
A/ck/Egypt/5169-2/2007	Chicken	EPI152044	EPI152049	EPI152043	EPI152046	EPI152047	EPI152045	EPI152048	EPI152050
A/duck/Egypt/3982-21/2010	Duck	EPI287375	EPI294618	EPI294616	EPI294617	EPI294615	EPI294612	EPI294614	EPI294613
A/turkey/Turkey/1/2005	Turkey	EF619980	EF619973	EF619975	EF619976	EF619979	EF619977	EF619978	EF619974
A/Egypt/N04288/2011*	Human	EPI373011 | 1
A/Egypt/N04286/2011*	Human	EPI373012 | 2
A/Egypt/N00166/2011*	Human	EPI373013 | 3
A/Egypt/N04287/2011*	Human	EPI373014 | 4
A/Egypt/N04284/2011*	Human	EPI373015 | 5
A/Egypt/N10954/2010*	Human	EPI373016 | 6
A/Egypt/N05860/2011*	Human	EPI373017 | 7
A/Egypt/N00002/2011*	Human	EPI373018 | 8
A/Egypt/N04285/2011*	Human	EPI373019 | 9
A/Egypt/N08932/2010*	Human	EPI373020 | 10
A/Egypt/N16789/2010*	Human	EPI373021 | 11
A/Egypt/N09407/2010*	Human	EPI373022 | 12
A/Egypt/17692/2010*	Human	EPI373023 | 13
A/chicken/Egypt/115AD/2011*	Chicken	JN807840
A/chicken/Egypt/11184S/2011*	Chicken	JN807841
A/chicken/Egypt/111127V/2011*	Chicken	JN807831
A/chicken/Egypt/S3280D/2011*	Chicken	CY099588
A/chicken/Egypt/1553-15/2010*	Chicken	EPI287352
A/chicken/Egypt/1553-13/2010*	Chicken	EPI287351
A/chicken/Egypt/11VIR4453-267/2010*	Chicken	EPI348160
A/ck/Egypt/11VIR4453-175/VRLCU/2010*	Chicken	EPI348163
A/duck/Egypt/1114S/2011*	Duck	JN807805
A/duck/Egypt/1123SF/2011*	Duck	JN807816
A/duck/Egypt/10157s/2010*	Duck	HQ198291
A/egret/Egypt/1162-NAMRU3/2006*	Egret	EU719116
A/chicken/Egypt/116AD/2011*	Chicken	JN807843
A/chicken/Egypt/1031/2010 *	Chicken	HQ198262
A/duck/Egypt/10118/2010 *	Duck	JN807794
A/chicken/Egypt/1118AF/2011 *	Chicken	JN807863
A/chicken/Egypt/1029/2010 *	Chicken	HQ198261
A/chicken/Egypt/1022L/2010*	Chicken	HQ198297
A/chicken/Nigeria/SO227/2006*	Chicken	AM262544
A/teal/Egypt/14051-NAMRU3/2005*	Teal	EF042624
A/Turkey/15/2006*	Turkey	EF619989
A/chicken/Sudan/1784-7/2006*	Chicken	CY016292
A/chicken/Ivory Coast/1787/2006*	Chicken	CY021517
A/Whooping swan/Mongolia/244/2005*	Swan	DQ659326
A/Bar headed goose/Qinghai/1A/2005*	Goose	DQ659327
Viruses with only HA sequence analyzed in this study are denoted with *
F* Female Pregnant
