# Supplementary material for: Microevolution of Highly Pathogenic Avian Influenza A(H5N1) Viruses Isolated from Humans, Egypt, 2007–2011
Source: Emerg Infect Dis. 2013 Jan;19(1):43–50. doi: 10.3201/eid1901.121080 (PMC3563221; doi:10.3201/eid1901.121080)
Supplement: Technical Appendix 3 — Amino acids of representative highly pathogenic avian influenza A(H5N1) viruses isolated from humans in Egypt compared with those of the World Health Organization–recommended clade 2.2.1 vaccine candidate, A/Egypt/N03072/2010. [file 12-1080-Techapp3-s3.xlsx]

## Sheet: aa-diff-HI-HA1_aadiff_table
Clade	2.2.1-C													2.2	2.2.1	2.2.1-A	2.2.1-B	2.2.1-D	2.2.1.1
Mature H5 HA1	A/Egypt/N03072/10	A/Egypt/9539-NAMRU3/09*	A/Egypt/2289-NAMRU3/08*	A/Egypt/2546-NAMRU3/08*	A/Egypt/N6828/11	A/Egypt/N6322/11	A/Egypt/N7592/11	A/Egypt/N0677/11	A/Egypt/N7562/11	A/Egypt/N7724/11	A/Egypt/N6658/11	A/Egypt/N6774/11	A/Egypt/N0544/11	A/w_swan/Mongolia/244/05	A/turkey/Turkey/1/05	A/egret/Egypt/1162-N3/06*	A/Egypt/321-NAMRU3/07	A/Egypt/0215-NAMRU3/07*	A/Egypt/3300-NAMRU3/08	A/chicken/Egypt/9403-N3/07*	Vaccine candidates in BOLD
																					HI reference viruses*
																					Putative antigenic sites/receptor sites/ glcosylation sites
43	N													D	D	D	D	D	D	D	Antigenic site C
71	L							R
74	P																		S	S	Gain in glycosylation
94	N																D
97	D																		N	N
110	H																		R	R
120	S	N	N	N	D	D	D	D	D	D	D	D	D
123	S																		P	P	Antigenic site B
124	D																	N
125	H																Y
126	E																		G		Antigenic site A
127	A				T
129	Del													S	A	S	S	S	L	S	Near/adjacent to the 130 loop
134	V	A	A	A	A	A	A	A	A	A	A	A	A	A	A	A	A	A	A	A	Receptor binding
140	R																		G	G	Antigenic site A
141	S																		P	P	Antigenic site A
144	F																		Y	Y
151	T													I	I	I	I	I	I	I	Antigenic site B; receptor binding
154	D	N			N	N	N	N	N	N	N	N	N				N		N		Antigenic site B
155	N				D	D	D	D	D	D	D	D	D								Antigenic site B
156	A																		T		Antigenic site B; gain in glycosylation
162	R	K			K	K	K	K	K	K	K	K	K					I	K	K
165	N																		H	H	Loss in glycosylation
184	A																		E	E	Antigenic site B
185	A																			T	Antigenic site B
188	T																I				Antigenic site B
189	R			R/S																	Antigenic site B; receptor binding
190	L																		I		Antigenic site B; receptor binding
192	Q																		K		Antigenic site B
198	I				V
215	T										N										Antigenic site D; gain in glycosylation
223	S		I	N						N											Antigenic site D; receptor binding
226	M																		V	V
235	S													P	P
238	A																		T		Gain in glycosylation
252	N																Y
272	G				S	S	S	S	S	S	S	S	S
309	N														S
		4	3	4	8	6	6	7	6	7	7	6	6	5	6	4	9	6	21	16	Number of substitution compared with A/Egypt/N03072/2010
*For hemagglutinin protein, H5 amino acid position numbering based on mature protein sequence was used whereas numbering of other viral proteins starts on ATG codon.
